# Supplementary material for: No Evidence for Cross-Sectional or Longitudinal Associations between Cognitive Flexibility Performances and Nutritional Status in a Cohort of Inpatients with Anorexia Nervosa
Source: Nutrients. 2024 Jun 21;16(13):1982. doi: 10.3390/nu16131982 (PMC11243233; doi:10.3390/nu16131982)
Supplement: Supplementary file 1 [file nutrients-16-01982-s001.zip]

Archive with 1 entries (1 files):
- nutrients-3046752-supplementary.pdf
